# Supplementary material for: Extended Anticoagulation Therapy With Rivaroxaban for Cancer‐Associated Low‐Risk Pulmonary Embolism According to Different Performance Status Scores: Insights From the ONCO PE Randomized Trial
Source: J Am Heart Assoc. 2026 Feb 27;15(6):e045541. doi: 10.1161/JAHA.125.045541 (PMC13055693; doi:10.1161/JAHA.125.045541)
Supplement: Supplementary file 1 — Data S1–S5 Tables S1–S5 Figures S1–S3 [file JAH3-15-e045541-s001.zip]

Archive with 2 entries (2 files):
- CONSORT2025.pdf
- data supplement for publication.pdf
